# Supplementary material for: Fine Mapping of the Barley Chromosome 6H Net Form Net Blotch Susceptibility Locus
Source: G3 (Bethesda). 2016 Apr 19;6(7):1809–18. doi: 10.1534/g3.116.028902 (PMC4938636; doi:10.1534/g3.116.028902)
Supplement: Supplemental Material [file supp_g3.116.028902_FileS1.xlsx]

## Sheet: Sheet1
File S1. Genotypic data of the immortal critical recombinants (ICRs).
Genotypic data of all markers used in the high-resolution mapping for the ICR lines. “R” corresponds to a Rika genotype and “K” corresponds to a Kombar genotype.
Marker	RK107	RK121	RK122	RK125	RK130	RK138	RK139	RK149	RK151	RK172	RK173	RK183	RK188	RK201
rpt-M4	K	K	K	R	R	K	K	K	R	K	K	R	K	K
rpt-M5	K	K	K	R	R	K	K	K	R	K	K	R	K	K
rpt-M8	K	K	K	R	R	K	K	K	R	K	K	R	K	K
rpt-M12	K	K	K	R	R	R	K	K	R	K	K	R	K	K
rpt-M13	K	K	K	R	R	R	K	K	R	K	K	R	K	K
rpt-M20	K	K	K	R	R	R	K	K	R	K	K	R	K	K
SCRI_RS_165041	-	-	R	K	K	-	R	-	R	-	R	R	R	-
rpt-M32	K	K	R	K	K	R	R	K	K	K	R	K	R	K
rpt-M61	K	R	R	K	K	R	R	K	K	K	R	K	R	R
rpt-M62	K	R	R	K	K	R	R	K	K	K	R	K	R	R
rpt-M14	R	R	R	K	K	R	R	K	R	K	R	K	R	R
Legend
R=Rika allele
K=Kombar allele
