# Supplementary material for: Fine Mapping of the Barley Chromosome 6H Net Form Net Blotch Susceptibility Locus
Source: G3 (Bethesda). 2016 Apr 19;6(7):1809–18. doi: 10.1534/g3.116.028902 (PMC4938636; doi:10.1534/g3.116.028902)
Supplement: Supplemental Material [file supp_g3.116.028902_FileS2.xlsx]

## Sheet: Sheet1
File S2. Phenotypic data
Phenotypic data for the parental lines Rika and Kombar and the immortal critical recombinant (ICR) lines from inoculations with P. teres f. teres isolates 6A, 15A, 15A x 6A #20, 15A x 6A #63, and 15A x 6A #72.
	6A			15A			15A x 6A #20 (VK1)			15A x 6A #63 (VK2)			15A x 6A #72 (VR2)
Line	Rep 1	Rep 2	Rep 3	Rep 1	Rep 2	Rep 3	Rep 1	Rep 2	Rep 3	Rep 1	Rep 2	Rep 3	Rep 1	Rep 2	Rep 3
Rika	9	9.5	10	2	2	1	2	1.5	2	2	2.5	2	7.5	7	9
Kombar	5.5	3	4	7.5	7	8	8.5	7	5	8	8	5.5	1	1	1
RK107	4	3.5	3	7	6.5	9.5	9.5	9	6.5	5.5	7.5	6	1	1.5	1
RK121	7.5	4.5	4.5	7	7	9.5	9.5	4.5	6	6	6.5	6	1	1	1
RK122	7	7	4.5	7	8	8.5	9.5	6	7.5	7	7.5	7	1.5	1.5	1.5
RK125	9.5	8.5	10	1.5	1	1.5	2.5	1.5	1.5	3	2	1	8	8	10
RK130	8	9	8	1	1.5	1.5	2.5	3.5	1.5	2	2.5	1	7	8	9
RK138	9	9.5	10	2.5	2	5.5	3	5.5	2	2	1.5	1	8	8	10
RK139	4.5	3	3.5	6.5	6.5	9	8.5	5	6.5	4.5	7	5	1	1	1
RK149	5.5	4.5	3.5	6	7	7.5	9.5	6.5	8.5	8	7	4.5	1.5	1	1
RK151	8.5	7.5	8.5	3	1	1.5	4.5	4.5	2.5	2	2	2	6.5	7	8
RK172	5	4.5	3	8	6	9.5	9.5	8.5	7.5	7.5	8	5.5	1	1	1
RK173	7	6.5	3.5	7.5	7	9	9.5	7	7.5	7.5	8	5	1	1.5	1
RK183	9.5	8.5	7.5	1	1	1	3	1.5	1.5	2	1.5	1	6	6	10
RK188	5	5.5	4.5	6.5	7.5	9.5	9.5	3.5	7.5	5.5	4	6.5	1	1	1
RK201	5	3.5	2	7	6.5	8.5	9.5	8.5	8.5	8.5	6.5	4	1.5	1.5	1
